# Supplementary material for: Perfusion Computed Tomography for Assessing Pancreas Graft Volumetric Perfusion After Simultaneous Pancreas and Kidney Transplantation
Source: Diagnostics (Basel). 2024 Oct 23;14(21):2361. doi: 10.3390/diagnostics14212361 (PMC11545586; doi:10.3390/diagnostics14212361)
Supplement: Supplementary file 1 [file diagnostics-14-02361-s001.zip]

Archive with 1 entries (1 files):
- diagnostics-3139382-supplementary.pdf
